# Supplementary material for: Exploring the effects of antimicrobial treatment on the gut and oral microbiomes and resistomes from elderly long-term care facility residents via shotgun DNA sequencing
Source: Microb Genom. 2024 Feb 20;10(2):001180. doi: 10.1099/mgen.0.001180 (PMC10926694; doi:10.1099/mgen.0.001180)
Supplement: Supplementary material 2 [file mgen-10-1180-s002.xlsx]

## Sheet: stool
ID	treatment history	age	gender	admission from hospital	dementina	Charlson comorbidity index	Charlson high or very high	Barthel index	Barthel severe or total dependency	sitting or rolling over in bed	gargle or brush teeth	Enterobacterales strain isolated using ESBL medium	strain isolated using ESBL medium	Gb (after removing human reads)	CTX-M detected in deeparg	deeparg_RPOB2	deeparg_TETQ	deeparg_UGD	deeparg_VANH	deeparg_VANW	deeparg_TAEA	deeparg_VGAC	deeparg_16S_RRNA_METHYLASE	deeparg_AAC(3)-II	deeparg_AAC(6')-I	deeparg_AAC(6')-IB7	deeparg_AAC(6')-IB8	deeparg_AAC(6')-IE-APH(2'')-IA	deeparg_AAC(6')-II	deeparg_AAD(9)	deeparg_AADA	deeparg_AADA13	deeparg_AADA25	deeparg_AADD	deeparg_AADE	deeparg_AADK	deeparg_ABCA	deeparg_ACI-1	deeparg_ACRA	deeparg_ACRB	deeparg_ACRD	deeparg_ACRF	deeparg_ACRS	deeparg_ACT	deeparg_ADC-23	deeparg_ADC-4	deeparg_ADC-6	deeparg_ADC-79	deeparg_ADC-80
OKC11	yes	84	man	yes	yes	12	yes	50	yes	yes	yes	yes	yes	22.5794	no	0.057758	0.133356	0.0607108	0.000788412	0.00152794	0.00176845	0.0438948	0	0	0.000347892	0	0	5.32e-05	0	0	0	0	0	0	0.0722065	0	0	0	0.0464318	0.0697985	0.0307209	0.0390236	0.0311955	0.000701811	0	0	0	0	0
OKC12	no	92	woman	yes	yes	2	no	40	yes	yes	yes	no	no	14.3899	no	0.116877	0.0692078	0.0239476	0	0.000203542	0.00120931	0	0	0	0.00173325	0	0	0	0	0	0	0	0	0	0.0686488	0	0	0	0.0143091	0.0167241	0.00759274	0.00420436	0.00296832	0.000195884	0	0	0	0	0
OKD1	no	100	woman	no (from home)	yes	1	no	55	yes	yes	yes	yes	yes	12.7407	no	0.0464548	0.146879	0.0194114	0	0	0.00243845	0.0213187	3.66e-05	0	0	0	0	0	0	0	0	0	0	0	0.00450117	0	0	0	0.0149763	0.0223846	0.00662864	0.00840874	0.00025521	0.000336835	0	0	0	0	0
OKD10	yes	79	man	yes	yes	3	yes	5	yes	no	no	yes	yes	11.8024	no	0.0377687	0.0499523	0.116778	0	0.000152172	0.00095254	0.00784635	0	0	0.000914692	0	0	0	0.00102992	0.00366163	0.000755795	0	0	0	0.00962308	0	0	0.000184187	0.393615	0.476584	0.160125	0.182596	0.000285322	0.000521717	0	0	0	0	0
OKD12	yes	90	man	yes	yes			5	yes	yes	no	no	no	12.17	yes	0.0534559	0.010072	0.0223191	0	0.00362961	0.00188264	0.0209162	4.22e-05	0	0.00202012	0	0.016266	0	4.79e-05	0	0	0	0	0	0.0715966	0	0	0	0.0249466	0.0293493	0.00922422	0.0139346	0.000336074	0.000557919	0	0	0	0	0
OKD2	no	86	woman	no (from home)	yes			5	yes	no	no	no	no	12.7911	no	0.116248	0.0703699	0.0328595	0.00139548	0.00276298	0.000476973	0	0.0639209	0	0.000140746	0	0	5.38e-05	0	0.000297191	0	0	0	0	0.445795	0	0	0	0.000290487	0.00045729	0.000111769	0.000124548	5.85e-05	0	0	0	0	0	0
OKD4	yes											no	no	11.6816	yes	0.0220705	0.0287482	0.193471	0	0	0	0.00129561	0	0	9.78e-05	0	0	0	0	0	0.000272288	0	0	0	0.000151079	0	0	0	0.452576	0.563555	0.181394	0.205806	0.140904	0.0231892	0	0	0	0	0
OKD5	no	45	woman	no (from home)	yes	2	no	5	yes	no	yes	yes	yes	13.2964	no	0.0809557	0.0296205	0.0314401	4.93e-05	5.79e-05	0.000786433	0	0.00305416	0	0.00400307	0	0	3.32e-05	0	0.00165378	0	0	0	0	0.0405187	0	0	0	0.000518868	0.00149777	0.00078321	0.000138615	0.000217163	0	0	0	0	0	0
OKD7	yes	85	woman	no (from home)	yes	2	no	75	no	yes	yes	no	no	12.3643	no	0.0758405	0.0224877	0.0636534	9.75e-05	0.00452483	0.000729212	0.00580299	0.467567	0	0.00120499	0	0	3.29e-05	0	0	0	0	0	0	0.185091	0	0	0	0.0557403	0.0631853	0.0200191	0.028303	0.0141043	0	0	0	0	0	0
OKD8	yes	81	man	yes	yes	3	yes	10	yes	no	no	yes	yes	12.7919	yes	0.058293	0.0657714	0.0780158	3.56e-05	0.0063222	0.00124379	0.0437833	0	0	0.000314588	0	0	0.0001923	0	0	0	0	0	0	0.0445011	0	0	0	0.170603	0.21429	0.0649866	0.10406	0.000366353	0.00111815	0	0	0	0	0
OKD9	no	89	woman	no (from home)	yes	1	no	75	no	yes	yes	no	no	10.8826	no	0.0317057	0.471403	0.0313881	0	0	0.00316649	0.000805924	0	0	5.58e-05	3.91e-05	0	0	0	0	0	0	0	0	0.00715017	0	7.03e-06	0	0.0246383	0.0302039	0.0128958	0.01396	0.016751	2.68e-05	0	0	0	0	0
OKE1	no	84	man	no (from home)	yes	4	yes	50	yes	yes	yes	yes	yes	13.4046	no	0.075169	0.0490539	0.0284839	0.00116233	0.00260242	0.00235369	0	0.0482682	0	6.41e-05	0	0	4.9e-05	0	0	0	0	0	0	0.0481665	0	0	0	0.00079391	0.0021055	0.000452545	0.000397126	0.000373298	0	0	0	0	0	0
OKE10	no	58	man	yes	no	2	no	55	yes	no	yes	yes	yes	21.628	no	0.088736	0.0702209	0.0344208	0.00313873	0.000639008	0.00116818	0.00337937	0	0	7.39e-05	5.18e-05	6.01e-05	0	0	0.000155971	0.000154192	0	0	0	0.068614	0	0	0	0.00565769	0.0102613	0.00194224	0.00312444	0.00288782	3.55e-05	0	0	0	3.53e-05	7.06e-05
OKE11	no	58	man	yes	no	2	no	55	yes	no	yes	yes	yes	13.4251	yes	0.0451428	0.160601	0.0462812	0.00164319	0	0.00150161	0.00338597	0.0011016	0	4.39e-05	0	0	1.68e-05	0	0	0.00122307	0	0	0	0.0186622	0	0	0	0.0477664	0.0582444	0.0310733	0.0356976	0.0362242	0.00059099	0	0	0	0	0
OKE12	no	58	man	yes	no	2	no	60	no	yes	yes	no	no	14.3493	no	0.0733395	0.201423	0.0408648	0.00112802	0.00013706	0.00226847	0	0	0	0	0	0	0	0	0	0	0	0	0	0.00646746	0	0	0	0.00103911	0.00219445	0.000581547	9.72e-05	0	6.6e-05	0	0	0	0	0
OKE2	no	84	woman	no (from home)	yes	8	yes	5	yes	no	no	yes	yes	24.9685	yes	0.0579747	0.268149	0.0464506	0.000531919	6.25e-05	0.000981013	0.00203459	0	0	0	0.000131655	0	0	0	0	0.0024171	0	0	0	0.0838751	0	0	0	0.00284197	0.00375937	0.000878102	0.00129605	0.00179619	0	0	0	0	0	0
OKE3	no	77	woman	yes	no	0	no	90	no	yes	yes	no	no	12.3781	no	0.0654343	0.0540239	0.0404369	0.000360879	0.000127161	0.00093539	0	0	0	0	0	0	2.43e-05	0	0	0	0	0	9.21e-05	0.051298	0	0	0	0.00216184	0.0030763	0.00067443	0.000597475	0.000264918	0	0	0	0	0	0
OKE4	no	69	man	yes	yes	3	yes	35	yes	yes	yes	yes	yes	18.0491	no	0.0582474	0.0367849	0.0617686	0.000287871	0	0.00129142	0.000305863	0	0	0.00118557	0	0	0	0	0	0	0	0	0	0.0150394	0	0	0	0.082923	0.102062	0.031293	0.0463489	0.000140883	6.1e-05	0	0	0	0	0
OKE5	no	81	man	no (from home)	yes	8	yes	40	yes	yes	yes	no	no	11.791	no	0.0951914	0.0266117	0.0418429	9.21e-05	0.00124344	0.00176663	0.000391244	0	0	0.00113739	0	0	6.21e-05	0	0	0.000113059	0	0	0	0.184178	0	0	0	3.73e-05	0.00191191	0.000100358	0.000345082	0.000270314	0	0	0	0	0	0
OKE6	no	79	woman	no (from home)	yes	1	no	10	yes	no	no	no	no	13.3183	no	0.0800131	0.145595	0.0549895	0	0.000136035	0.00163571	0.000984462	0	0	0.000476989	0	0	0.000104132	6.46e-05	0	0.000426725	0	0	0	0.116017	0	0	0	0.0262523	0.0311866	0.0107142	0.0143029	0.0154173	3.27e-05	0	0	0	0	0
OKE7	no	84	woman	yes	yes	2	no	55	yes	yes	yes	no	no	11.3121	no	0.0879759	0.0657234	0.0649953	0.000423859	0.000796546	0.00139442	0.00144112	0.000812686	0	0.000149624	0	0	2.86e-05	0	0	0	0	0	0	0.0831259	0	0	0.0022175	0.0817321	0.0964652	0.0299029	0.0410057	0.037027	0.000143734	0	0	0	0	0
OKE9	no	93	woman	yes	yes	2	no	60	no	yes	yes	yes	yes	12.7516	no	0.0488779	0.235145	0.0525388	0	8.48e-05	0.00201449	0	0	0	0	0	0	0.000121662	0	0	0	0	0	0	0.044408	0	0	0	0.0856472	0.110602	0.0417207	0.04546	0.0331645	0	0	0	0	0	0
OKF1	no	92	woman	yes	no	1	no	75	no	yes	yes	yes	yes	9.81231	no	0.0719228	0.0685873	0.0283152	0	3.66e-05	0.00183204	0.00436846	4.59e-05	0.000140709	0.000549765	0	0	8.4e-05	5.21e-05	0	0	0	0	0	0.0351912	0	0	0	0.00453866	0.00954898	0.00255156	0.0031914	0.000320113	0.000607339	0	0	0	0	0
OKF10	no	67	man	yes	no	2	no	80	no	yes	yes	yes	yes	11.1064	no	0.0704674	0.0341982	0.0209916	3e-05	0.000739549	0.00147959	0.001784	0	0	0	0	0	0	0.0409462	0	0	0	0	0	0.144778	0	0	0	0.00033981	0.0012919	0.000336205	0.000140492	0.000220104	0	0	0	0	0	0
OKF11	no											yes	yes	11.0489	yes	0.0459698	0.096172	0.159255	0	0.00024883	0.00245518	0.000450186	0	0	0	0	0	0	0	0	0	0	0	0	0.00548582	0	0	0	0.000535936	0.0010261	0.000428914	0.000446703	0.000155519	4.49e-05	0	0	0	0	0
OKF12	no	81	woman	yes	yes	4	yes	25	yes	yes	yes	yes	yes	13.0303	no	0.0715053	0.092237	0.039824	0	0	0.00119226	0.0100068	0	0	0.00118738	4.63e-05	0	2.52e-05	0	0	0.000321299	0	0	0	0.0728374	0	0	0	0.0364873	0.0453788	0.0142834	0.0146284	0.00773683	0.000285157	0	0	0	0	0
OKF2	no	74	woman	no (from home)	yes	2	no	75	no	yes	yes	yes	yes	16.0296	no	0.0598863	0.131521	0.0359609	0	0.000405091	0.00136098	0.00708465	0	0	0	0	0	0	0	0	0	0	0	0	0.0938517	0	0	0.00333415	0.00314098	0.00546131	0.00200527	0.00227145	0.00160348	7.31e-05	0	0	0	0	0
OKF3	yes	74	man	yes	yes	3	yes	20	yes	no	yes	yes	yes	22.0469	yes	0.0799293	0.0813642	0.0422816	0.00124047	0.00186171	0.000583969	0.0730757	0.00630178	0	0.00194619	0	0	0.000116177	0	0.000428068	8.46e-05	0	0	4.4e-05	0.129378	0	0	0	0.0723853	0.0909714	0.0291714	0.0424416	0.00470485	0.00116848	0	0	0	0	0
OKF5	no	90	woman	yes	yes	3	yes	30	yes	yes	no	no	no	19.9865	no	0.0558426	0.0649564	0.0634349	0	0.000247338	0.00107965	0	0	0	0.000159292	0	0	0	0	0	0	0	0	0	0.00508392	0	0	0	0.0568155	0.0581705	0.0208954	0.0277785	0.0340089	0	0	0	0	0	0
OKF6	no	89	woman	yes	yes	0	no	85	no	yes	yes	no	no	10.3097	yes	0.0627413	0.135151	0.048758	0	0.000190562	0.0010675	0.0039993	0.00339793	0	0.000458183	0	0	4.38e-05	0	0	0.000159406	0	0	0	0.0722168	0	1.44e-05	0.00870951	0.0112952	0.0147558	0.00511413	0.00496679	0.00414473	0	0	0	0	0	0
OKF7	no	91	woman	yes	no	2	no	60	no	yes	yes	no	no	15.8249	yes	0.069678	0.0626047	0.0460491	0	0	0.00142931	0.0168398	3.84e-05	0	9.2e-05	0	0	0	0	0	0.00102448	0	0	0	0.0128963	0	0	0	0.0345449	0.0422612	0.0130155	0.0199912	0.000382723	0.000154697	0	0	0	0	0
OKF8	no	75	man	no (from home)	yes	3	yes	30	yes	yes	yes	no	yes	18.6025	yes	0.0696486	0.114286	0.100971	0.000160155	0.000125406	0.00122407	0.000680659	0	0	0.000518243	0	0	0	0	0	0	0	0	0	0.00472919	0	0	0	0.0746996	0.0870276	0.028883	0.0393145	0.035584	6.79e-05	2.25e-05	0	4.5e-05	0	4.5e-05
OKF9	yes	86	man	yes	yes	9	yes	15	yes	no	no	no	no	10.914	no	0.0739201	0.0214546	0.0205611	3.97e-05	0.00139919	0.000890688	0.00151886	0	0	0.00827026	0	0	0	0	0.00562367	0	0	0	0	0.0324165	0	0	0	0.0328202	0.0562026	0.0178722	0.0103699	0.00437247	0.0159566	0	0	0	0	0
OKG1	no											no	no	15.309	no	0.0608626	0.00821771	0.0452399	7.7e-05	0	0.0017278	0	0.00394791	0	0	0	0	1.3e-05	0	2.39e-05	4.73e-05	0	0	0	0.0324914	0	0	0	0.0489033	0.0624695	0.0192301	0.0315937	0	0	0	0	0	0	0
OKG10	no	91	woman	no (from home)	yes	2	no	65	no	yes	yes	yes	yes	13.9359	yes	0.0508658	0.0822157	0.0989925	0.00200577	0	0.00217811	0	0.000105653	0	0	0	0	0	0	0	0	0	0	0	0.0139609	0	0	0	0.098815	0.129724	0.0493551	0.0826613	0.0334975	0	0	0	0	0	0
OKG12	no	78	woman	no (from home)	yes	2	no	45	yes	yes	yes	no	no	14.331	no	0.0697951	0.147235	0.066039	3.07e-05	0.00270333	0.00220272	0	0	0	0.00714981	0	0	8.28e-05	0	0	0	0	0	0	0.0366794	0	0	0	0.0691869	0.0786605	0.0283889	0.0413361	0.0104529	0	0	0	0	0	0
OKG2	no											no	no	13.2	no	0.0513103	0.0714131	0.0416045	0	0	0.00174302	0.0168343	9.13e-05	0	0	0	0	0	0	0	3.8e-05	0	0	0	0.0207078	0	0	0	0.0290843	0.0432622	0.0129738	0.0159018	0.000408902	0	0	0	0	0	0
OKG3	yes	73	man	yes	yes	3	yes	50	yes	no	no	no	yes	11.8863	no	0.0849986	0.121281	0.0298134	0	9.78e-05	0.00184739	0	0	0	0	0	0	0	0	0	0.000102287	0	0	0	0.0897847	0	0	0	6.74e-05	0.000593792	2.59e-05	6.5e-05	0	0	0	0	0	0	0
OKG4	no											no	yes	12.1267	no	0.068048	0.0760759	0.0116377	0.000351688	3.44e-05	0.0019137	0.00149467	0	0	0	0	0	1.98e-05	0	0.0944442	3.6e-05	0	0	0.000112248	0.0823605	0	0	0	0.0129538	0.0191506	0.00631693	0.00709512	0.00408771	0	0	0	0	0	0
OKG5	no	85	woman	no (from home)	yes	2	no	20	yes	yes	yes	yes	yes	11.118	yes	0.0813837	0.0642506	0.0330734	0.00023892	0.000200445	0.00115689	0.000870352	0.00015102	0	0.048857	0	0	0	0	8.48e-05	0.000419181	0	0	0	0.146016	0	0	0	0.00190649	0.0110139	0.00312555	0.002271	0.000601334	0	0	0	0	0	0
OKG6	yes											yes	yes	25.7364	yes	0.0644407	0.0208503	0.0265953	0.0130495	0	0.00150716	0.000507258	0	0	0.000140443	0	0	0	0	0.000345976	0.000146584	0	0	0	0.0148567	0	0	0	0.0128183	0.0326073	0.00836462	0.0017772	0.00169393	0.000303556	0	0	0	0	0
OKG7	no	96	man	yes	yes	8	yes	10	yes	no	no	no	no	25.1234	yes	0.0648361	0.0222543	0.0332485	0	3.28e-05	0.000945354	0.00142242	0.000740439	0	0	0	0	3.76e-05	0	0	0	0	0	0	0.0159267	0	0	0	0.00666055	0.0102882	0.00271042	0.00499223	0	0	0	0	0	0	0
OKG8	yes	94	woman	yes	yes	6	yes	5	yes	no	no	yes	yes	23.2442	yes	0.0964338	0.0574013	0.121447	0	0.000399151	0.000919562	0.0295049	0	0	0.0036846	0.00636851	0	0	0	0	0.204091	0	0	0	0.0203125	0	0	0	0.196032	0.239503	0.094373	0.0946165	0.0680696	0	0	0	0	0	0
OKG9	yes	85	woman	no (from home)	yes	2	no	70	no	yes	yes	no	no	11.5046	yes	0.0785195	0.0265623	0.0218262	0.00386164	0.00568949	0.00108062	0.000287929	0	0	0	0	0	0	0	0	0	0	0	0	0.0103412	0	0	0	0.0142868	0.0187746	0.00714298	0.00870861	0.0113392	0	0	0	0	0	0
OKGU_2_1	yes	76	man	no (from home)	no	6	yes	55	yes	yes	yes	no	no	11.6809	no	0.036043	0.00376863	0.0128858	0	0	0.00175956	0.000125545	0	0	0	0	0	0	0	0	0	0	0	0	0.000241554	0.000419955	0	5.04e-05	0.000382612	0.000434948	4.14e-05	0.000101504	4.34e-05	0	0	0	0	0	0
OKGU_3_1	yes	93	woman	yes	yes	6	yes	50	yes	yes	yes	no	no	10.3291	yes	0.0427885	0.021677	0.0549432	0.000125762	0.00156576	0.00244479	0.100163	0	0.000255657	0.00066592	0	0	1.7e-05	0	0	0.0026257	0	0	0	0.0081585	0	0	0	0.0610844	0.0783652	0.0245685	0.0352862	0.00162484	0	0	0	0	0	0
OKGU_5_1	yes	82	woman	yes	yes	1	no	40	yes	yes	no	no	no	14.048	no	0.0793587	0.0504403	0.0434111	0.000127188	0.000298776	0.00257817	0	0	0	7.48e-05	0	0	0.000142943	0	0	0	0	0	0	0.118449	9.64e-05	0	0	0.00113258	0.000998788	0.000290517	0.000463527	0.000871431	0	0	0	0	0	0
OKGU_8_1	yes	90	woman	no (from home)	no	1	no	80	no	yes	yes	no	no	13.886	no	0.0476847	0.0729882	0.0823651	6.91e-05	0.00190774	0.00151587	0.169197	0	0	0	0	0	0	0	0	0	0	0	0	0.0101732	0	0	0.00141494	0.178849	0.223653	0.0628081	0.107003	0	0	0	0	0	0	0
OKH1	yes	94	woman	yes	yes	3	yes	15	yes	no	no	yes	yes	14.2881	yes	0.0509767	0.136878	0.111252	0.00141896	0.000101008	0.00150031	0.144734	0	0	0.000531259	0	0	0	0	0	0	0	0	0	0.0237337	0	0	0	0.126842	0.167796	0.0815906	0.0701684	0.000505041	0.00222364	0	0	0	0	0
OKH2	yes											no	no	11.6373	no	0.0636916	0.0107542	0.0146127	0	0	0.00273843	0.00028474	0	0	0.000532137	0	0	2.26e-05	0	0	0	0	0	0	0.0574334	0	0	0	0.00366094	0.00599156	0.0013773	0.00267887	0.00206566	0	0	0	0	0	0
OKH3	no	82	woman	no (from home)	yes	2	no	65	no	yes	yes	no	yes	15.8412	no	0.0542822	0.296974	0.0513441	4.08e-05	0.00283051	0.00132338	0	6.02e-05	0	0.000576745	0	0	0	0	0	0	0	0	0	0.0220998	0	0	0	0.0315112	0.0440866	0.0135366	0.0206955	6e-05	0	0	0	0	0	0
OKH4	no	83	man	yes	yes	2	no	40	yes	yes	yes	yes	yes	15.5039	yes	0.0586088	0.0913537	0.024585	0.000264973	0.00398932	0.00136881	0.00153564	0	0	0	0	0	0	0	0	0.00106502	0	0	0	0.00203543	0	1.07e-05	0	0.00310053	0.00457725	0.00117797	0.00148237	0.000601227	0	0	0	0	0	0
OKNI_1_1	yes	96	woman	no (from home)	yes	2	no	0	yes	no	no	yes	yes	12.1174	yes	0.0502526	0.0666311	0.0878811	0.000802639	0.000179569	0.00110499	0	0	0	6.75e-05	0	0	5.15e-05	0	0.000617268	0.133593	0	9.39e-05	0	0.0407866	0	0	0	0.156096	0.232868	0.0596315	0.000871578	0.000224461	0	0	0	0	0	0
OKNI_10_1	yes	73	man	yes	yes	4	yes	20	yes	yes	no	yes	yes	12.5087	no	0.0918905	0.0430222	0.0582398	0.0286525	0.000210335	0.00288616	0.00634235	0	0.0347188	0.000316078	0	0	0	0	0	0	0	0	0	0.109013	0	0	0	0.0403011	0.0568985	0.0175888	0.0212759	0.0183167	0.00420027	0	0	0	0	0
OKNI_2_1	yes	85	woman	yes	yes	3	yes	10	yes	no	no	yes	yes	11.1458	yes	0.0315098	0.00403864	0.0259809	0.00108829	0.00136071	0.000279982	0.0108916	0	0.000396477	0.000185889	0	0.00015119	0	0	0	0.00983022	0	0.00025869	0	0.0215781	0	0	0	0.0147211	0.0198382	0.00687791	0.0111857	0.00695818	8.93e-05	0	0	0	0	0
OKNI_3_1	yes	97	woman	yes	yes	0	no	70	no	yes	yes	yes	yes	10.8234	no	0.0789859	0.0546729	0.0609521	0	0.0434159	0.00182873	0	0	0.0167519	0.00550071	0	0	2.66e-05	0	0	0	0	0	0	0.094894	0	0	0	0.0329571	0.0417972	0.0135531	0.0172894	0.0174336	0.00183942	0	0	0	0	0
OKNI_6_1	yes	81	woman	no (from others)	yes	2	no	65	no	yes	yes	yes	yes	11.6131	no	0.0405286	0.0944673	0.0147603	0	5.14e-05	0.00168913	0.000371667	0	0	7.72e-05	0	0	1.47e-05	0	0	0	0	0	0	0.00953474	0	0	0	3.54e-05	0.000982669	9.53e-05	0.000163907	0	1.85e-05	0	0	0	0	0
OKNI_7_1	yes	82	man	no (from home)	yes	2	no	0	yes	no	no	yes	yes	12.1725	yes	0.0652646	0.161533	0.0367981	3.89e-05	0.000319922	0.00209472	0.00264597	0	0	0	0.000144464	0	2.62e-05	0	0.000676757	0.00229384	0	0	0	0.0900997	0	0	0	0.0172303	0.0240391	0.00890814	0.0116324	0.0150249	0	0	0	0	0	0
OKNI_8_1	yes	95	woman	no (from home)	yes	0	no	5	yes	no	no	yes	yes	13.0639	yes	0.0784798	0.121243	0.0432736	0.000221577	0.0529873	0.00165669	0.0141255	0	0	0.00336336	5.48e-05	0	0.000119531	0	0	0.00375534	0	0	0	0.143803	0	0	0	0.0258654	0.032007	0.00957937	0.0136355	0.00761236	0.000300553	0	0	0	0	0
OKNI_9_1	yes	93	man	no (from home-type facility, such as fee-charging home for the elderly)	yes	4	yes	0	yes	no	yes	yes	yes	10.9512	no	0.061313	0.140868	0.126996	0.00079643	0.000552762	0.00133532	0.00430796	0	0.00318901	0.000255586	0	0	9.76e-05	0	0.00179893	0.000133381	0	0	0	0.170018	0	0	0	0.21027	0.250604	0.0739469	0.132039	0.00302956	0.000337594	0	0	0	0	0
OKTAT_1_1	yes	87	man	yes	yes	4	yes	45	yes	yes	no	yes	yes	10.6779	no	0.0516993	0.000373278	0.0899123	0.00050618	0.000594531	0.000725387	0.367194	0	0.000607393	0.000279194	0	0	2.13e-05	0	0.000510925	0	0	0	0.000767397	0.0245761	0	0	0	0.244809	0.308654	0.0917103	0.141191	0.00176501	0	0	0	0	0	0
OKTAT_10_1	yes	90	man	yes	yes	2	no	2	yes	no	no	yes	yes	11.8827	yes	0.0643973	0.0575982	0.0545309	0.0132741	0.0118627	0.00112673	0	0.000141867	0	0.0487257	0	0	6.49e-05	0	0	0	0	0	0	0.2087	0	0	0	0.0331325	0.0436516	0.013632	0.0211083	0.0230899	0.000407729	0	0	0	0	0
OKTAT_2_1	yes	94	woman	yes	yes	3	yes	5	yes	yes	yes	yes	yes	11.007	yes	0.066686	0.113329	0.0582471	0.000375503	4.9e-05	0.00226686	0.00265981	0.00449213	0	0.00294566	0	0	0.000506419	0	0	0.0188054	0	0	0	0.0113725	0	0	0	0.0537366	0.0621698	0.0225603	0.0331045	0.0432469	0	0	0	0	0	0
OKTAT_3_1	yes	87	man	yes	yes	2	no	8	yes	yes	no	yes	yes	12.1587	no	0.058315	0.195822	0.0546937	0.00915204	0.00841265	0.00141044	0	0	0	0.0310586	0	0	8.94e-05	0	0.101064	0.000108599	0	0	0	0.0927343	0	0	0	0.0153187	0.0187075	0.00623835	0.0109522	0.0128527	0	0	0	0	0	0
OKTAT_4_1	yes	81	man	yes	yes	5	yes	5	yes	no	no	yes	yes	10.8849	no	0.0813551	0.11741	0.0600389	0.0104827	0.00136805	0.00209007	0.0332651	0	0	0.0120881	0	0	0	0	0	0	0	0	0	0.190233	0	0	0	0.0778071	0.108213	0.0329993	0.0492496	0	0.000236984	0	0	0	0	0
OKTAT_5_1	yes	82	woman	yes	yes	2	no	0	yes	no	yes	yes	yes	11.71	yes	0.0556877	0.293961	0.0666989	0.00200823	8.13e-05	0.00326193	0.000147155	5.11e-05	0	6.11e-05	0	0	0	0	0	0	0	0	0	0.0873464	3.94e-05	1.54e-05	0	0.079071	0.0977451	0.032861	0.0462384	0.0500218	2.94e-05	0	0	0	0	0
OKTAT_6_1	yes	83	woman	yes	no	3	yes	80	no	yes	yes	no	no	11.797	no	0.0519753	0.148087	0.0364498	0.00374609	0.00704939	0.00126492	0.000855961	0	0	0.000213289	0	0	5.43e-05	0	0.000100082	0	0	0	0	0.0781186	0	0	0	0.0101737	0.014509	0.00386429	0.00644239	0.00585478	0.000375634	0	0	0	0	0
OKTAT_7_1	yes	81	woman	yes	yes	3	yes	35	yes	yes	yes	yes	yes	11.7332	yes	0.0694546	0.195808	0.0444412	0.00870938	0.00874548	0.00134961	0.0193705	0	0	0.00812422	0	0	0	0	0	0	0	0	0	0.129583	0	0	0	0.0203477	0.0317394	0.00960007	0.0111644	0.00397522	0.00103293	0	0	0	0	0
OKTAT_8_1	yes	84	man	yes	yes	4	yes	20	yes	no	no	no	no	11.6993	no	0.0725545	0.144822	0.0476044	0.00357678	0.000207461	0.00314753	0.0238341	0	0	7.79e-05	0	0	0	0	0	0	0	0	0	0.058436	0	0	0	0.0500454	0.0651688	0.0191456	0.0299743	0.00544585	0	0	0	0	0	0
OKTAT_9_1	yes	95	woman	yes	yes	1	no	0	yes	no	no	yes	yes	11.7229	yes	0.053955	0.385874	0.0355584	0.0143725	0.000651553	0.000829524	0	0	0	0	0	0	0	0	0.000814442	0	0	0	0	0.105843	0	0	0	0	3.13e-05	0	0	0	0	0	0	0	0	0
OKU_1_1	yes	89	woman	yes	yes	3	yes	15	yes	yes	yes	no	no	10.7519	no	0.0732542	0.106395	0.0618891	0.004015	0.000310931	0.00180337	0.0768805	0.000715805	0	0.00116812	0	0	8.93e-05	0	0	0	0	0	0	0.0395661	0	0	0	0.0879706	0.115745	0.0354833	0.0562874	0	0	0	0	0	0	0
OKU_10_1	yes	92	woman	yes	yes	2	no	10	yes	no	no	no	no	11.425	no	0.0668643	0.101836	0.0694396	8.08e-05	0.00104378	0.00122821	0.0700431	0	0	7.13e-05	0	0	0	0	0	0	0	0	0	0.0193782	0	0	0	0.124129	0.165207	0.0435579	0.0784601	0	0	0	0	0	0	0
OKU_2_1	yes	87	woman	yes	yes	1	no	25	yes	yes	yes	no	no	10.6327	yes	0.0530049	0.0920864	0.140042	0.00594114	0.0053053	0.00154155	0	0.000120034	0	0.00833157	0	0	0.00019208	0	0	0.000249881	0	0	0	0.062724	0	0	0	0.207368	0.265512	0.0869111	0.125934	0.0724699	0	0	0	0	0	0
OKU_3_1	yes	89	woman	yes	yes	2	no	10	yes	no	no	no	no	12.4354	no	0.0983097	0.0964309	0.0345646	0.0087004	0.0119222	0.00108419	0.000205426	0	0	0.000255941	0	0.000555107	0	0	0	0.000949803	0	0	0	0.157507	0	0	0	0.00371724	0.00702708	0.00185181	0.00240075	0.002058	0.000737593	0	0	0	0	0
OKU_4_1	yes	86	woman	yes	no	3	yes	55	yes	no	yes	no	no	10.64	no	0.0679121	0.034529	0.0154701	0.00854986	0.0157282	0.00070056	0.000331844	0	0	0.0104739	0	0	0	0	0	0.000623312	0	0	0	0.310782	0	0	0	0.00255994	0.00304965	0.00079041	0.00152443	0.000974415	0	0	0	0	0	0
OKU_5_1	yes	87	man	yes	yes	2	no	35	yes	yes	no	yes	yes	11.1982	yes	0.0854478	0.0321853	0.0250305	0.00912595	0.035485	0.00191532	0.000408266	0	0	0.0121231	0	0	6.48e-05	0	0	0	0	0	0	0.462412	0	0	0	0.00104983	0.00136977	0.000448817	0.000600159	0.000423112	0	0	0	0	0	0
OKU_6_1	yes	90	woman	yes	yes	1	no	40	yes	yes	yes	yes	yes	12.1173	no	0.0784001	0.130951	0.040801	0.00827956	0.0251181	0.00207387	0	0	0.000563861	0.0117497	0	0	0	0	0	0.000919758	0	0	0	0.105525	0	0	0	0.00916121	0.0200807	0.0047949	0.00584856	0.00024434	0	0	0	0	0	0
OKU_7_1	yes	79	woman	yes	yes	3	yes	95	no	yes	yes	yes	yes	11.2954	no	0.0569116	0.0471209	0.0409637	0.000104105	0.000529865	0.00179893	0	0	0	0	0	0	0	0	0	0	0	0	0	0.0203837	0	0	0	0.0194115	0.0262899	0.0104413	0.0151111	0.0176282	0	0	0	0	0	0
OKU_8_1	yes	100	woman	yes	yes	2	no	60	no	yes	no	yes	yes	12.802	yes	0.0543891	0.195247	0.0554735	0.00222535	9.68e-05	0.00139682	0	0	0	0.0181116	0	0	0.000333467	0	0	0	0	0	0	0.0273519	0	0	0.00332773	0.0200498	0.0267495	0.00885682	0.0134783	0.0155496	0	0	0	0	0	0
OKU_9_1	yes	85	woman	yes	yes	1	no	0	yes	no	no	yes	yes	10.6262	yes	0.051783	0.146862	0.102107	0.000471026	0.0016044	0.000633922	0.0116108	0	0	0.000332549	0	0	0.000222336	0	0	0	0	0	0	0.0338948	0	0	0	0.0774434	0.101447	0.0327903	0.0480849	0.0440518	0	0	0	0	0	0
OKYU_4_1	yes	93	man	yes	yes	7	yes	35	yes	yes	yes	yes	yes	11.105	yes	0.0685216	0	0.0109595	0	0	0.000695144	0	0	0.00107101	0.198199	0	0	0	0	6.93e-05	0	0	0	0	0	6.34e-05	0	0	0.0041094	0.00821364	0.00208503	0.000879996	0.00163801	0	0	0	0	0	0
[truncated: 1,231 more columns]

## Sheet: stool_1st_vs_2nd_samples
sampleID	sample	sampling order	when the 2nd sample was collected	Gb (after removing human reads)	deeparg_TET32	deeparg_TETQ	deeparg_TETM	deeparg_CATS	deeparg_ERMF	deeparg_RPOB2	deeparg_ERMT	deeparg_TETW	deeparg_CFXA2	deeparg_TET40	deeparg_CLASS_A	deeparg_CATD	deeparg_ERMG	deeparg_SAT-4	deeparg_SUL2	deeparg_TETO	deeparg_LLMA_23S_RIBOSOMAL_RNA_METHYLTRANSFERASE	deeparg_TET(40)	deeparg_APH(3''')-III	deeparg_TETX	deeparg_LSA	deeparg_VANRI	deeparg_CAT_CHLORAMPHENICOL_ACETYLTRANSFERASE	deeparg_MULTIDRUG_ABC_TRANSPORTER	deeparg_DFRF	deeparg_EFRB	deeparg_VANS	deeparg_TAEA	deeparg_VANR	deeparg_VANVB	deeparg_LSAE	deeparg_VANW	deeparg_VANSD	deeparg_TET37	deeparg_ARLS	deeparg_DFRE	deeparg_TETB	deeparg_DFRA3	deeparg_TRUNCATED_PUTATIVE_RESPONSE_REGULATOR_ARLR	deeparg_MEPR	deeparg_VANYG1	deeparg_TETS	deeparg_VATB	deeparg_MARR	deeparg_TET(W/N/W)
yu_5_1	OKYU_5_1	1st		12.1452	0.0412459	0.193095	0.114482	0.00199182	0.0321875	0.072617	0	0.116231	0.336459	0.0217236	0.125162	0.00892065	0.0596806	0.0810914	0	0.00785637	0.00766775	0.00199027	0.0832275	0	0.0146033	0.00755878	0.00303868	0.00654387	0.019394	0.0123007	0.0063847	0.00122046	0.067644	0.00105568	0.00274941	0.000937774	0.00110682	0	0	0	0	0	0.000628038	0	0.000554598	0	0.00689323	0.000116956	0.000242148
yu_5_2	OKYU_5_2	2nd	2-4 weeks after the treatment	11.0225	0.00961207	0.220258	0.106974	0.0179474	0.102923	0.0645401	0	0.0871397	0.140974	0.0201932	0.0728004	0.00481814	0.00121181	0.0178454	0	0.011505	0.00524491	0.00301243	0.0221965	0	0.00650413	0.00428692	0.00062512	0.00544114	0.0540062	0.00705418	0.00589319	0.0023852	0.0370336	0.00212212	0.00312876	0.0023459	0.000692193	0.000995561	0	0	0	0	0	0	4.81723e-05	0	0.00202869	0	6.3099e-05
yu_2_1	OKYU_2_1	1st		10.7	0.00626906	0.121614	0.0596491	0.000120923	0.00428685	0.0716112	0	0.0209951	0.0568065	0.00859683	0.0144769	0.000280632	0.0102408	0.000275435	0.000512248	0.00665699	0.00193476	0.00163633	0.000788746	0.000719271	0.00700866	0.00431673	0.000184477	0.00276197	0.0119109	0.00649175	0.00201862	0.00140778	0.0139425	0.000260938	0.000481733	7.21139e-05	0.000468121	0	0	0.000241845	0	0.000428455	0.00977983	0	3.554e-05	0	0.00023386	0	1.55175e-05
yu_2_2	OKYU_2_2	2nd	2-4 weeks after the treatment	11.2486	0.0235278	0.11485	0.0671798	0	0.00469137	0.0621446	0	0.0820405	0.0481316	0.00869406	0.0190553	0.000616664	0.0169992	0.000858347	0	0.00831378	0.00430669	0.000995279	0.00301622	6.15793e-05	0.00823345	0.0104504	0.00237696	0.00470869	0.0150734	0.00847038	0.0102364	0.00104542	0.048162	0.000729769	0.000793924	8.64349e-05	0.000408062	0	0	7.24683e-05	0.000686678	0.000513541	0.00238781	0	0.00110754	0	0.00168181	0	0.000297585
tat_10_1	OKTAT_10_1	1st		11.9	0.0307043	0.0575982	0.117445	0.00179973	0.0111545	0.0643973	0.00235564	0.126318	0.000725911	0.0253679	0.0954853	0.0349526	0.0155982	0.0541981	0	0.012836	0.00433017	0.00237226	0.102445	0	0.0160336	0.0168737	0.00101155	0.00722972	0.0412043	0.0308544	0.0436842	0.00112673	0.0762479	0.00449682	0.00232703	0.0118627	0.000600045	0.000287676	0	0.001705	0	0	0.0178044	0	0.000445433	0	0.00593535	0	0.00133708
tat_10_2	OKTAT_10_2	2nd	2-4 weeks after the treatment	11.7765	0.0636512	0.0706568	0.0971773	0.000598431	0.0144948	0.0863183	0.00097683	0.242998	0	0.0865741	0.0245357	0.00701019	0.0056886	0.0239125	0	0.0230821	0.0101123	0.00593967	0.095806	0	0.00261826	0.0125096	0.00104338	0.00868391	0.00803607	0.0139042	0.0392696	0.00110346	0.103224	0.00184479	0.00479645	0.0310998	0.00018052	0.000129818	0	0	0	0	6.402e-05	0	0.00155782	0	0.00555525	0	0.00250129
gu_10_1	OKGU_10_1	1st		10.8	0.0193474	0.0812693	0.222373	0	0.0724516	0.0805068	0.000173719	0.188278	0.224877	0.0287802	0.0979619	0.00459863	0.0291268	0.00266883	0	0.0272632	0.0082707	0.0045937	0.0055125	0	0.0203425	0.0044458	0.0353556	0.0335872	0.0040492	0.0163929	0.0139711	0.00296537	0.116118	0.0131376	0.00652113	0	0.00618528	0	0.021084	0.000430766	0.0264999	0	0.0215485	0.0304945	0.00146862	0	0.00146623	0.0224912	0.000552782
gu_10_2	OKGU_10_2	2nd	2-4 weeks after the treatment	10.9512	0.039864	0.203445	0.189954	0.000100533	0.203428	0.0608418	0.0150684	0.111671	0.612192	0.0162844	0.131954	0.00878812	0.0443945	0.000915969	0	0.0209512	0.00448091	0.00178682	0.0013115	0	0.00751536	0.00980718	0.00115029	0.032547	0.00693679	0.0169884	0.0125039	0.00175561	0.0814292	0.00911148	0.0039383	0	0.00375036	0	0.021313	0.000402133	0.0285416	0	0.0302646	0.0300095	0.00437301	2.56016e-05	0.00171096	0.0331992	0.000206416
ni_1_1	OKNI_1_1	1st		12.1	0.0440492	0.0666311	0.0764292	0.00617268	0.020885	0.0502526	0.0152293	0.121097	0.0449586	0.0224102	0.0392582	0.00215461	0.122492	0.0129626	0.00309773	0.0116885	0.0048177	0.00605105	0.0171152	0.0022388	0.0085773	0.00372489	0.0157906	0.00433583	0.00557047	0.00412649	0.00792644	0.00110499	0.0630206	0	0.00202424	0.000179569	0.00180147	0.000685853	0.00016424	0	0.000109737	0	0.000112743	8.88155e-05	0.00030974	0	0.00174698	0.000251946	0.000540955
ni_1_2	OKNI_1_2	2nd	during the treatment	11.6351	0.101493	0.106773	0.107719	0.027702	0.0390098	0.0658758	0.0301326	0.135948	0.0582034	0.0314842	0.0469994	0.00925668	0.129014	0.018967	0.00743979	0.0155026	0.00805536	0.00920359	0.0201618	0.00484023	0.011147	0.00602537	0.0179425	0.00639504	0.00762215	0.00571809	0.00923144	0.00219872	0.0639778	0.000707432	0.00258485	0.000733157	0.0023075	0.0011201	0.000596063	0.000409793	0.00044804	0.000331882	0.000429628	0.000386798	0.000578117	0.000229586	0.00196546	0.000457184	0.000736217
ni_7_1	OKNI_7_1	1st		12.2	0.0359545	0.161533	0.144211	0.00881317	0.126345	0.0652646	0.0644385	0.116498	0.00352384	0.053431	0.00787617	0.0368158	0.161277	0.0257651	0.000371021	0.0449038	0.00656882	0.00538644	0.0759814	6.5121e-05	0.00560276	0.00297957	0.00175372	0.00611022	0.0328003	0.00736047	0.00435815	0.00209472	0.050438	0.000110249	0.00269685	0.000319922	0.00118671	0	0.000473752	0.000153273	0.000558593	0	0.000688677	0.000632938	0.000495526	0	0.00124498	0.000769491	0.000236025
ni_7_2	OKNI_7_2	2nd	during the treatment	13.532	0.0663505	0.101753	0.100754	0.000305344	0.143954	0.0802285	0.00670421	0.272612	0.0448243	0.0280806	0.016859	0.0500764	0.0783298	0.0590715	0	0.0239541	0.00982916	0.00345354	0.0930712	0.000475682	0.00445793	0.00777047	0.00201858	0.00799951	0.00600509	0.011666	0.00784193	0.00128797	0.11043	0.000146422	0.00256802	0.000667685	0.00057312	0.000154557	0.000296091	0	0.000185468	0	0.000838417	0.000480349	0.000538455	2.59194e-05	0.00472418	0.000227104	0.000548567
[truncated: 1,033 more columns]

## Sheet: oral
ID2	sampleID	sample	treatment history	age	gender	admission from hospital	dementina	Charlson's comorbidity index	Barthel index	sit or roll over in bed	gargle or brush teeth	strain isolated using ESBL medium	Gb (after removing human reads)	% human reads removed	deeparg_RPOB2	deeparg_TETQ	deeparg_UGD	deeparg_VANH	deeparg_VANW	deeparg_TAEA	deeparg_VGAC	deeparg_16S_RRNA_METHYLASE	deeparg_AAC(3)-II	deeparg_AAC(6')-I	deeparg_AAC(6')-IB7	deeparg_AAC(6')-IB8	deeparg_AAC(6')-IE-APH(2'')-IA	deeparg_AAC(6')-II	deeparg_AAD(9)	deeparg_AADA	deeparg_AADA13	deeparg_AADA25	deeparg_AADD	deeparg_AADE	deeparg_AADK	deeparg_ABCA	deeparg_ACI-1	deeparg_ACRA	deeparg_ACRB	deeparg_ACRD	deeparg_ACRF	deeparg_ACRS	deeparg_ACT	deeparg_ADC-23	deeparg_ADC-4	deeparg_ADC-6	deeparg_ADC-79	deeparg_ADC-80	deeparg_ADEA
A10	A10	OKA10	no	91	woman	yes	no	2	60	yes	yes	no	11.0156	0.1	0.0599128	0.0647705	0.0263222	0	0	0.000945649	0.0264284	0	0	0	0	0	0	0	0	0	0	0	0	0.0297341	0	0	0	0.0235488	0.0412637	0.0132628	0.0168241	0	0.000536116	0	0	0	0	0	0
A11	A11	OKA11	no	75	man	no (from home)	yes	3	30	yes	yes	yes	10.9848	13.3	0.0908682	0.00374942	0.000649318	0	0	0.000172795	0	0	0	0	0	0	0	0	0	0.000106437	0	0	0	0	0	0	0	0	8.06e-05	0	5.41e-05	0	0	0	0	0	0	0	0
A2	A2	OKA2	no	58	man	yes	no	2	55	no	yes	yes	8.59659	29.9	0.093676	0.0968845	0.0264019	0	0	0.00114642	0	0	0	0	0	0	0	0	0	0	0	0	0	0.000164975	0	0	0	0	0.000300184	3.77e-05	0	0	0	0	0	0	0	0	0
A4	A4	OKA4	no	92	woman	yes	no	1	75	yes	yes	yes	2.73694	0.4	0.0546239	0.0961984	0.041973	0	0.000820224	0.00139236	0.0118717	0	0.000315471	0	0	0	0	0	0	0	0	0	0	0.0272197	0	0	0	0.01255	0.0233354	0.00878755	0.0049737	0	0.00106565	0	0	0	0	0	0
A5	A5	OKA5	no	82	woman	no (from home)	yes	7	35	yes	yes	no	2.6142	72.3	0.056554	0.011611	0.0060075	0	0	0.00110365	0	0	0	0	0	0	0	0	0	0	0	0	0.000209388	0	0	0	0	6.64e-05	2.54e-05	2.55e-05	5.12e-05	0	0	0	0	0	0	0	0
A6	A6	OKA6	no	90	woman	yes	yes	3	30	yes	no	no	3.00339	0.3	0.055469	0.0350233	0.0780624	0	0.0023771	0.000874293	0.025804	0	0	0	0	0	0	0	0	0	0	0	0	0.00294212	0	0	0	0.158046	0.212464	0.0763598	0.0593432	0.0433821	0	0	0	0	0	0	0
A7	O36II_v3	OKA7	yes	74	man	yes	yes	3	20	no	yes	yes	2.31596	59.5	0.104481	0.00408123	0.00585494	0.000115298	0.000406268	0.000287355	0.0137205	0.000170051	0	0.00142453	0	0	0	0	0	0.00141602	0	0	0	0.000628544	0	2.56e-05	0	0.0185739	0.0225163	0.00585373	0.00774358	0	0.000195492	0	0	0	0	0	0
A8	A8	OKA8	no	88	man	yes	yes	7	20	yes	no	no	11.6995	3.3	0.149424	0.0313045	0.00775286	0	0	0.000647741	0	0	0	0	0	0	0	0	0	0	0	0	0	0	0	0	0	0.000175328	0.000167841	0	0	0	0	0	0	0	0	0	0
A9	A9	OKA9	no	89	woman	yes	yes	0	85	yes	yes	no	13.4463	0.4	0.0655042	0.00687823	0.0311376	0	0.000111787	0.00109113	0.00121348	0	0	0.000503959	0	0	0	0	0	0	0	0	0	0.0204943	0	0	0.00324734	0.00932261	0.0114764	0.00486172	0.0033001	0.00391255	0	0	0	0	0	0	0
B1	B1	OKB1	no	67	man	yes	no	2	80	yes	yes	yes	11.2825	14.5	0.0621258	0.00165646	0.00676049	0	0	0.000430632	0	0	0	0	0	0	0	0	0	0	0	0	0	0	0	0	0	0	0	2.69e-05	0	0	0	0	0	0	0	0	0
B10	B10	OKB10	no	81	woman	no (from home)	yes	3	70	yes	yes	no	10.0347	23.9	0.086729	0.00235989	0.00226189	0	0	0.000316013	0	0	0	0	0	0	0	0	0	0	0	0	0	0	0	0	0	0	8.42e-05	0	2.83e-05	0	0	0	0	0	0	0	0
B11	B11	OKB11	no	85	woman	no (from home)	yes	2	20	yes	yes	yes	6.75723	58.9	0.134772	0.00416788	0.00201642	0	0	0.000335379	0	0	0	0.0612786	0	0	0	0	0	0.0462746	0	0	0	0	0	0	0	0	0.000375418	4.19e-05	4.2e-05	0	0	0	0	0	0	0	0
B2	B2	OKB2	no									yes	9.32162	8.5	0.126581	0.00740128	0.0117135	0	0	0.00142234	0	0	0	0	0	0	0	0	0	0	0	0	0	0	0	0	0	0	6.1e-05	0	0	0	0	0	0	0	0	0	0
B3	B3	OKB3	no	81	woman	yes	yes	4	25	yes	yes	yes	4.62885	67	0.0916478	0.000367795	0.00302496	0	0	0.000213087	0	0	0	0	0	0	0	0	0	0	0	0	0	0	0	0	0	0	3.31e-05	0	0	0	0	0	0	0	0	0	0
B4	B4	OKB4	no									no	14.283	25	0.10136	0.0842803	0.017723	0	0	0.000555276	0	0	0	0	0	0	0	0	0	0	0	0	0	0	0	0	0	0	0.000306947	0	0	0	0	0	0	0	0	0	0
B5	B5	OKB5	no	80	man	yes	yes	3	55	yes	no	no	8.88068	46	0.11519	0.0449558	0.0196249	0	0	0.00168621	0	0	0	0	0	0	0	0	0	0	0	0	0	0	0	0	0	0	0.000327693	0	3.3e-05	0	0	0	0	0	0	0	0
B6	B6	OKB6	no									no	9.1286	52.1	0.0849311	0.00671984	0.00957476	0	0	0.00278343	0	0	0	0	0	0	0	0	0	0	0	0	0	0	0	0	0	0	0.000129176	2.6e-05	0	0	0	0	0	0	0	0	0
B7	B7	OKB7	yes	73	man	yes	yes	3	50	no	no	yes	8.59998	14.1	0.182394	0.147944	0.032578	0	0	0.00151344	0	0	0	0	0	0	0	0	0	0	0	0	0	0	0	0	0	0	0.000261439	0	0	0	0	0	0	0	0	0	0
B8	B8	OKB8	no									yes	8.65292	48.4	0.141016	0.00274596	0.00259312	0	0	0.000267702	0	0	0	0	0	0	0	0	0	0	0	0	0	0.000146389	0	0	0	0	9.99e-05	0	6.71e-05	0	0	0	0	0	0	0	0
C1	C1	OKC1	no									no	6.6919	53	0.178387	0.00311639	0.00823209	0	0	0.000505548	0	0	0	0	0	0	0	0	0	0	0	0	0	0	0	0.000169212	0	0	0.000510885	0	0	0	0	0	0	0	0	0	0
C10	C10	OKC10	yes									no	11.0537	18.8	0.10921	0.111266	0.0314716	0	0	0.00177297	0	0	0	0	0	0	0	0	0	0	0	0	0	0.000277006	0	0	0	0	0.000378026	0.000126616	9.52e-05	0	0	0	0	0	0	0	0
C3	C3	OKC3	yes	94	woman	yes	yes	6	5	no	no	yes	8.09038	34.7	0.119276	0.00892326	0.00821182	0	0	0.000934222	0	0	0	0	0	0	0	0	0	0	0	0	0	0	0	0	0	0	3.06e-05	0	0	0	0	0	0	0	0	0	0
C4	C4	OKC4	no	78	woman	no (from home)	yes	2	45	yes	yes	no	12.9344	2.5	0.0905826	0.00909291	0.0100203	0	0	0.000341452	0	0	0	0	0	0	0	0	0	0	0	0	0	0	0	0	0	7.92e-05	0.000151673	0	3.06e-05	0	0	0	0	0	0	0	0
C5	C5	OKC5	yes	85	woman	no (from home)	yes	2	70	yes	yes	no	4.74918	54.8	0.146612	0.135973	0.0134019	0	0	0.000981423	0	0	0	0	0	0	0	0	0	0	0	0	0	0.000157846	0	0	0	0.000187517	0.000107705	0	3.62e-05	0	0	0	0	0	0	0	0
C6	C6	OKC6	no	91	woman	no (from home)	yes	2	65	yes	yes	yes	3.22038	67.7	0.139754	0.00587586	0.00320689	0	0	4.92e-05	0	0	0	0	0	0	0	0	0	0	0	0	0	0	0	0	0	0	9.19e-05	6.15e-05	0	0	0	0	0	0	0	0	0
C8	C8	OKC8	no	82	woman	no (from home)	yes	2	65	yes	yes	yes	8.42018	50.6	0.0911606	0.00232385	0.000562139	0	0	0	0	0	0	0	0	0	0	0	0	0	0	0	0	0	0	0	0	0	0.000139546	0	0	0	0	0	0	0	0	0	0
C9	C9	OKC9	no	83	man	yes	yes	2	40	yes	yes	yes	2.85299	73.9	0.117187	0.0156004	0.00607992	0	0	0.000815962	0	0	0	0	0	0	0	0	0	0	0	0	0	0.000343228	0	0	0	0	0.0001171	0	0	0	0	0	0	0	0	0	0
[truncated: 1,211 more columns]
